# Supplementary material for: TikTok and Attention-Deficit/Hyperactivity Disorder: A Cross-Sectional Study of Social Media Content Quality
Source: Can J Psychiatry. 2022 Feb 23;67(12):899–906. doi: 10.1177/07067437221082854 (PMC9659797; doi:10.1177/07067437221082854)
Supplement: sj-xls-1-cpa-10.1177_07067437221082854 - Supplemental material for TikTok and Attention-Deficit/Hyperactivity Disorder: A Cross-Sectional Study of Social Media Content Quality [file sj-xls-1-cpa-10.1177_07067437221082854.xls]

## Sheet: Raw
Video ID	Health Professional?	Video Duration (s)	Agreement	[Anthony] - Sood et al. Scale	[Elia/Final] - Sood et al. Scale	[Enoch] - Sood et al. Scale	[A] - PEMAT 1: Makes its purpose completely evident?	[E] - PEMAT 1: Makes its purpose completely evident?	[A] - PEMAT 3: Uses common, everyday language?	[E] - PEMAT 3: Uses common, everyday language?	[A] - PEMAT 4: Medical terms are used only to familiarize audience with the term	[E] - PEMAT 4: Medical terms are used only to familiarize audience with the term	[A] - PEMAT 5: Uses the active voice?	[E] - PEMAT 5: Uses the active voice?	[A] - PEMAT 8: Breaks or "chunks" information into short sections?	[E] - PEMAT 8: Breaks or "chunks" information into short sections?	[A] - PEMAT 9: Sections have informative headers? (ANTHONY)	[E] - PEMAT 9: Sections have informative headers? (ENOCH)	[A] - PEMAT 10: Presents information in a logical sequence?	[E] - PEMAT 10: Presents information in a logical sequence?	[A] - PEMAT 11: Provides a summary?	[E] - PEMAT 11: Provides a summary?	[A] - PEMAT 12: Uses visual cues to draw attention to key points?	[E] - PEMAT 12: Uses visual cues to draw attention to key points?	[A] - PEMAT 13: Text on the screen is easy to read?	[E] - PEMAT 13: Text on the screen is easy to read?	[A] - PEMAT 14: Allows the user to hear the words clearly?	[E] - PEMAT 14: Allows the user to hear the words clearly? copy	[A] - PEMAT 18: PEMAT 18: Illustrations and photographs are clear and uncluttere	[E] - PEMAT 18: PEMAT 18: Illustrations and photographs are clear and uncluttere	[A] - PEMAT 19: Uses simple tables with short and clear row and column headings?	[E] - PEMAT 19: Uses simple tables with short and clear row and column headings?	[A] - PEMAT 20: Clearly identifies at least one action the user can take?	[E] - PEMAT 20: Clearly identifies at least one action the user can take? copy	[A] - PEMAT 21: Material addresses the user directly when describing actions?	[E] - PEMAT 21: Material addresses the user directly when describing actions? co	[A] - PEMAT 22: Breaks down any action into manageable, explicit steps?	[E] - PEMAT 22: Breaks down any action into manageable, explicit steps? copy	[A] - PEMAT 25: Explains how to use the charts, graphs, tables, or diagrams to t	[E] - PEMAT 25: Explains how to use the charts, graphs, tables, or diagrams to t	[A] - JAMA 1: Authorship	[E] - JAMA 1: Authorship	[A] - JAMA 2: Attribution	[E] - JAMA 2: Attribution	[A] - JAMA 3: Disclosure	[E] - JAMA 3: Disclosure	[A] - JAMA 4: Currency	[E] - JAMA 4: Currency	[A] - Sood et al. Scale
6.96375e+18	0	44	1	M	M	M	1	1	1	1	0	0	1	1					1	1					1	1	1	1					1	1	1	1	1	1			0	0	0	0	0	0	1	1	M
6.95375e+18	0	59	0	M	M	P	1	1	1	1	0	0	1	1					1	1					1	1	1	1					0	0	0	0	0	0			1	1	0	0	0	1	1	1	M
6.90847e+18	0	34	1	U	U	U	1	1	1	1	1	1	1	1					1	1					0	0							0	0	0	0	0	0			1	1	0	1	0	0	1	1	U
6.95712e+18	0	55	1	P	P	P	1	1	1	1	1	1	1	1					1	1					1	1	1	1					0	0	0	0	0	0			0	0	0	0	0	0	1	1	P
6.79504e+18	0	59	1	P	P	P	1	1	1	1	0	0	1	1					1	1					1	1							0	1	0	0	0	0			0	0	0	0	0	0	1	1	P
6.9255e+18	0	59	0	M	M	P	1	1	1	1	1	1	1	1					1	1					1	1	1	1					0	0	0	0	0	0			0	0	0	0	0	0	1	1	M
6.96329e+18	0	51	1	U	U	U	1	1	1	1	0	0	1	1					1	1					1	1	1	1					0	0	0	0	0	0			0	0	1	1	0	1	1	1	U
6.92235e+18	0	48	1	M	M	M	1	1	1	1	1	1	1	1					1	1					1	1				1			0	0	0	0	0	0			0	0	0	0	0	0	1	1	M
6.92964e+18	0	59	1	M	M	M	1	1	1	1	0	0	1	1					1	1					1	1	1	1					1	1	1	1	1	1			1	1	0	0	0	0	1	1	M
6.95065e+18	0	57	1	P	P	P	1	1	1	1	1	1	1	1					1	1					1	1	1	1					0	0	0	0	0	0			1	1	0	0	0	0	1	1	P
6.95903e+18	0	20	1	P	P	P	1	1	1	1	1	1	1	1					1	1					1	1	1	1					0	1	0	0	0	0			0	0	0	0	0	0	1	1	P
6.91988e+18	0	9	1	P	P	P	1	1	1	1	1	1	1	1					1	1					1	1							0	0	0	0	0	0			0	1	0	0	0	0	1	1	P
6.8369e+18	0	42	0	P	M	M	1	1	1	1	0	1	1	1					1	1					1	1							0	0	0	0	0	0			0	0	0	0	0	0	1	1	P
6.95576e+18	0	38	1	P	P	P	1	1	1	1	1	1	1	1					1	1					1	1							0	0	0	0	0	0			0	0	0	0	0	0	1	1	P
6.93091e+18	0	16	1	M	M	M	1	1	1	1	1	1	1	1					1	1					1	1							0	0	0	0	0	0			0	0	0	0	1	1	1	1	M
6.96712e+18	0	20	1	M	M	M	1	1	1	1	1	1	1	1					1	1							1	1		1			0	0	0	0	0	0			0	0	0	0	0	0	1	1	M
6.83955e+18	0	39	1	P	P	P	1	1	1	1	1	1	1	1					1	1					1	1				0			0	0	0	0	0	0			0	0	0	0	0	0	1	1	P
6.86541e+18	0	59	1	M	M	M	1	1	1	1	0	0	1	1					1	1							1	1					0	0	0	0	0	0			0	0	0	0	0	0	1	1	M
6.85016e+18	0	11	1	M	M	M	1	0	1	1	1	1	1	1					1	1							1	1					0	0	0	0	0	0			0	0	0	0	0	0	1	1	M
6.97272e+18	0	23	0	M	M	U	1	1	1	1	0	0	1	1					1	1					1	1	1	1	1	1			1	1	0	0	0	0			0	0	0	0	0	0	1	1	M
6.90469e+18	0	11	1	M	M	M	1	1	1	1	1	1	1	1					1	1					1		1	1					0	0	0	0	0	0			0	0	0	0	0	0	1	1	M
6.89442e+18	0	53	1	P	P	P	1	1	1	1	1	1	1	1					1	1							1	1					0	0	0	0	0	0			0	0	0	0	0	0	1	1	P
6.85987e+18	0	43	1	U	U	U	1	1	1	1	1	1	1	1					1	1					1	1	1	1					0	0	0	0	0	0			0	0	0	0	0	0	1	1	U
6.9281e+18	0	35	0	P	M	M	1	1	1	0	1	0	1	1					1	1					1	1	1	1					0	0	0	0	0	0			0	0	0	0	0	0	1	1	P
6.87316e+18	0	59	1	P	P	P	1	1	1	1	1	1	1	1					1	1							1	1	1	1		0	0	0	0	0	0	0			0	0	0	0	0	0	1	1	P
6.88235e+18	0	19	0	M	M	P	1	1	1	1	1	1	1	1					1	1							1	1					0	0	0	0	0	0			0	0	0	0	0	0	1	1	M
6.90883e+18	0	55	1	P	P	P	1	1	1	1	1	1	1	1					1	1					1	1	1	1		1			1	1	1	0	0	1			0	0	0	0	0	0	1	1	P
6.96719e+18	0	15	1	P	P	P	1	1	1	1	1	1	1	1					1	1					1	1							0	0	0	0	0	0			0	0	0	0	0	0	1	1	P
6.84088e+18	0	59	0	M	M	U	1	1	1	1	0	0	1	1					1	1							1	1					0	0	0	0	0	0			0	0	0	0	0	0	1	1	M
6.91973e+18	0	48	1	M	M	M	1	1	1	1	0	0	1	1					1	1					1	1	1	1					1	1	1	1	1	1			0	1	1	0	0	0	1	1	M
6.90069e+18	0	58	1	U	U	U	1	1	1	1	1	0	1	1					1	1					1	1	1	1		1			0	0	0	0	0	0			0	0	0	0	0	0	1	1	U
6.95408e+18	0	13	1	M	M	M	1	1	1	1	0	1	1	1					1	1					1	1	1	1					0	0	0	0	0	0			0	0	0	0	0	0	1	1	M
6.79503e+18	0	15	1	P	P	P	1	1	1	1	1	1	1	1					1	1					1	1							0	0	0	0	0	0			0	0	0	0	0	0	1	1	P
6.94454e+18	0	11	0	M	M	P	1	1	1	1	0	1	1	1					1	1					1	1		1					0	0	0	0	0	0			0	0	0	0	0	0	1	1	M
6.84124e+18	0	59	1	M	M	M	1	1	1	1	1	1	1	1					1	1					1	1	1	1					0	0	0	0	0	0			0	0	0	0	0	0	1	1	M
6.90777e+18	0	57	1	M	M	M	0	1	0	0	0	1	1	1					1	1							1	1					1	0	1	0	0	0			0	0	0	0	0	0	1	1	M
6.92066e+18	0	41	1	M	M	M	1	1	1	1	0	0	1	1					1	1							1	1					0	0	0	0	0	0			0	0	0	0	0	0	1	1	M
6.94591e+18	0	55	1	M	M	M	1	1	1	1	1	1	1	1					1	1							1	1					0	0	0	0	0	0			1	1	0	0	0	0	1	1	M
6.95275e+18	0	13	1	P	P	P	1	1	1	1	1	1	1	1					1	1						1	1	1					0	0	0	0	0	0			0	0	0	0	0	0	1	1	P
6.97045e+18	0	30	1	M	M	M	1	1	1	1	1	1	1	1					1	1					1	1	1	1					0	0	0	0	0	0			0	0	0	0	0	0	1	1	M
6.92363e+18	0	60	1	M	M	M	1	1	1	1	1	1	1	1					1	1							1	1					1	1	1	1	1	1			0	0	0	0	0	0	1	1	M
6.90514e+18	0	59	0	P	P	M	1	1	1	1	1	1	1	1					1	1							1	1					0	0	0	0	0	0			0	0	0	0	0	0	1	1	P
6.96223e+18	0	28	1	U	U	U	1	1	1	1	1	1	1	1					1	1					1	1	1	1					1	1	1	1	1	1			0	0	0	0	0	0	1	1	U
6.96185e+18	0	60	1	M	M	M	0	0	1	1	1	1	1	1					1	1							1	1		1			0	0	0	0	0	0			0	0	0	0	0	0	1	1	M
6.95902e+18	0	9	1	M	M	M	1	1	1	1	1	1	1	1					1	1					1	1							0	0	0	0	0	0			0	0	0	0	0	0	1	1	M
6.94742e+18	0	13	1	P	P	P	1	1	1	1	1	1	1	1					1	1							1	1					0	0	0	0	0	0			1	1	0	0	0	1	1	1	P
6.97461e+18	0	24	1	M	M	M	1	1	1	1	1	1	1	1					1	1					1	1	1	1					0	0	0	0	0	0			0	0	0	0	0	0	1	1	M
6.84065e+18	0	59	1	M	M	M	1	1	1	1	1	1	1	1					1	1							1	1		1			0	0	0	0	0	0			0	0	0	0	0	0	1	1	M
6.82821e+18	0	15	0	M	U	U	1	1	1	1	1	1	1	1					1	1					1	1							0	0	0	0	0	0			0	0	0	0	0	0	1	1	M
6.90423e+18	0	8	1	P	P	P	1	1	1	1	1	1	1	1					1	1					1	1							0	0	0	0	0	0			0	0	0	0	0	0	1	1	P
6.84945e+18	0	48	1	P	P	P	1	1	1	1	1	1	1	1					1	1					1		1	1				1	0	0	0	0	0	0			0	0	0	0	0	0	1	1	P
6.86954e+18	0	58	1	U	U	U	1	1	1	1	1	1	1	1					1	1							1	1					1	1	1	1	1	1			0	0	0	0	0	0	1	1	U
6.96632e+18	0	60	1	U	U	U	1	1	1	1	0	0	1	1					1	1							1	1	0	0			0	0	0	0	0	0			0	0	1	1	0	0	1	1	U
6.91557e+18	0	29	1	M	M	M	1	1	1	1	1	1	1	1					1	1					1	1	1	1		1			0	0	0	0	0	0			0	0	0	0	0	0	1	1	M
6.95597e+18	0	15	1	M	M	M	1	1	1	1	1	1	1	1					1	1					1	1	1	1					0	0	0	0	0	0			0	0	0	0	0	0	1	1	M
6.88067e+18	0	56	1	M	M	M	1	1	1	1	0	0	1	1					1	1					1	1	1	1					0	1	0	1	0	1			0	0	0	0	0	0	1	1	M
6.96823e+18	0	25	0	P	U	U	1	1	1	1	0	0	1	1					1	1					1	0			1	1			0	0	0	0	0	0			0	0	0	0	0	0	1	1	P
6.95015e+18	0	9	1	M	M	M	1	1	0	0	0	0	1	1					1	1							1	1					0	0	0	0	0	0			0	0	0	0	1	1	1	1	M
6.89545e+18	0	57	0	P	P	M	1	1	1	1	1	1	1	1					1	1							1	1					0	0	0	0	0	0			0	0	0	0	0	0	1	1	P
6.92477e+18	0	11	1	M	M	M	1	1	1	1	0	0	1	1					1	1							1	1					1	1	1	1	1	1			0	0	0	0	0	0	1	1	M
6.96675e+18	0	58	1	M	M	M	1	1	1	1	1	1	1	1					1	1							0	0					0	0	0	0	0	0			0	0	0	0	0	0	1	1	M
6.96405e+18	0	50	1	P	P	P	1	1	1	1	1	1	1	1					1	1					1	1	1	1					0	0	0	0	0	0			0	0	0	0	0	0	1	1	P
6.92913e+18	0	48	1	U	U	U	1	1	1	1	1	1	1	1					1	1					1	1	1	1					1	1	1	1	1	1			1	1	0	0	0	0	1	1	U
6.95121e+18	0	56	1	U	U	U	1	1	1	1	1	1	1	1					1	1					1	1	1	1					1	1	1	1	0	1			0	0	0	0	0	0	1	1	U
6.93857e+18	0	28	1	M	M	M	1	1	1	1	1	1	1	1					1	1					1	1							0	0	0	0	0	0			0	0	0	0	0	0	1	1	M
6.95646e+18	0	15	1	P	P	P	1	1	1	1	1	1	1	1					1	1					0	0							0	0	0	0	0	0			0	0	0	0	0	0	1	1	P
6.9578e+18	0	74	1	U	U	U	1	1	1	1	0	0	1	1					1	1					1	1	1	1					0	0	0	0	0	0			0	0	0	0	0	0	1	1	U
6.96039e+18	0	19	1	M	M	M	1	1	1	1	1	1	1	1					1	1					1	1	1	1					0	0	0	0	0	0			0	0	0	0	0	0	1	1	M
6.92039e+18	0	30	1	P	P	P	1	1	1	1	1	1	1	1					1	1							1	1					0	0	0	0	0	0			0	0	0	0	0	0	1	1	P
6.9193e+18	0	59	1	M	M	M	1	1	1	1	1	0	1	1					1	1							1	1					0	0	0	0	0	0			0	0	0	0	0	0	1	1	M
6.76309e+18	0	15	1	P	P	P	1	1	1	1	1	1	1	1					1	1					1	1							0	0	0	0	0	0			0	0	0	0	0	0	1	1	P
6.91174e+18	0	59	1	U	U	U	1	1	1	1	1	1	1	1					1	1							1	1		1			0	0	0	0	0	0			0	0	0	0	0	0	1	1	U
6.92956e+18	0	24	1	M	M	M	1	1	1	1	1	1	1	1					1	1							1	1					0	0	0	0	0	0			0	0	0	0	0	0	1	1	M
6.97117e+18	0	21	1	M	M	M	1	1	1	1	0	0	1	1					1	1					1	1	1	1					0	0	0	0	0	0			0	0	0	0	0	0	1	1	M
6.93292e+18	0	58	0	M	M	U	1	1	1	0	1	1	1	1					1	1					1	1	1	1					0	0	0	0	0	0			0	0	0	0	0	0	1	1	M
6.96111e+18	0	25	1	M	M	M	1	1	1	1	0	0	1	1					1	1					1	1	1	1					0	1	0	1	0	1			0	0	0	0	0	0	1	1	M
6.96184e+18	0	35	1	P	P	P	1	1	1	1	1	1	1	1					1	1					1	1	1	1					0	0	0	0	0	0			0	0	0	0	0	0	1	1	P
6.96486e+18	0	15	1	P	P	P	1	1	1	1	1	1	1	1					1	1							1	1					0	0	0	0	0	0			0	0	0	0	0	0	1	1	P
6.97424e+18	0	40	1	U	U	U	1	1	1	1	1	1	1	1					1	1					1	1	1	1					0	0	0	0	0	0			0	0	0	0	0	0	1	1	U
6.96273e+18	0	19	1	M	M	M	1	1	1	1	0	0	1	1					1	1					1	1	1	1					0	0	0	0	0	0			0	0	0	0	0	0	1	1	M
6.97224e+18	0	23	1	M	M	M	1	1	1	1	1	1	1	1					1	1						1	1	1					0	0	0	0	0	0			0	0	0	0	0	0	1	1	M
6.92473e+18	0	55	1	P	P	P	1	1	1	1	1	1	1	1					1	1							1	1					0	0	0	0	0	0			0	1	0	0	0	1	1	1	P
6.96674e+18	0	19	1	M	M	M	1	1	1	1	0	0	1	1					1	1							1	1					0	0	0	0	0	0			0	0	0	0	0	0	1	1	M
6.96705e+18	0	29	1	M	M	M	1	1	1	1	1	1	1	1					1	1					1	1	1	1					0	0	0	0	0	0			0	0	0	0	0	0	1	1	M
6.96493e+18	0	19	1	M	M	M	1	1	1	1	1	1	1	1					1	1					1	1	1	1					0	0	0	0	0	0			0	0	0	0	0	0	1	1	M
6.96592e+18	0	15	1	M	M	M	1	1	1	1	1	1	1	1					1	1					1		1	1					0	0	0	0	0	0			0	0	0	0	0	0	1	1	M
6.83866e+18	0	52	1	P	P	P	1	1	1	1	1	1	1	1					1	1					1	1							0	0	0	0	0	0			0	0	0	0	0	0	1	1	P
6.84649e+18	0	54	1	M	M	M	1	1	0	0	0	0	1	1					1	1					1	1							0	0	0	0	0	0			0	0	0	0	0	0	1	1	M
6.90358e+18	0	14	1	M	M	M	1	1	1	1	1	1	1	1					1	1					1	1	1	1					0	0	0	0	0	0			0	0	0	0	0	0	1	1	M
6.95291e+18	1	13	0	U	U	P	1	1	1	1	1	1	1	1					1	1					1	1							0	0	0	0	0	0			1	1	0	0	0	0	1	1	U
6.97386e+18	1	13	1	M	M	M	1	1	1	1	1	1	1	1					1	1					1	1						1	0	1	0	0	0	0			1	1	0	0	1	1	1	1	M
6.95863e+18	1	15	1	M	M	M	1	1	1	1	1	1	1	1					1	1					1	1							0	0	0	0	0	0			1	1	0	0	0	0	1	1	M
6.9708e+18	1	13	1	U	U	U	1	1	1	1	1	1	1	1					1	1					1	1							0	0	0	0	0	0			1	1	0	0	0	1	1	1	U
6.88356e+18	1	42	1	U	U	U	1	1	1	1	1	1	1	1					1	1							1	1					1	0	1	0	0	0			1	1	0	0	0	0	1	1	U
6.93225e+18	1	59	1	U	U	U	1	1	1	1	1	1	1	1					1	1					0	0	1	1					0	0	0	0	0	0			1	1	0	0	1	1	1	1	U
6.92742e+18	1	59	1	U	U	U	1	1	1	1	1	1	1	1					1	1					1		1	1					0	0	0	0	0	0			1	1	0	0	1	1	1	1	U
6.96737e+18	1	58	1	M	M	M	1	1	1	1	1	1	1	1					1	1							1	1					0	0	0	0	0	0			1	1	0	0	0	0	1	1	M
6.94066e+18	1	46	1	U	U	U	1	1	1	1	0	0	1	1					1	1							1	1					1	1	1	1	0	1			1	1	0	0	0	0	1	1	U
6.94701e+18	1	15	1	P	P	P	1	1	1	1	1	1	1	1					1	1					1	1	1	1					0	1	1	1	0	1			0	0	0	0	0	0	1	1	P
6.95039e+18	1	59	1	U	U	U	1	1	1	1	1	1	1	1					1	1						1	1	1					1	1	1	1	0	1			1	1	0	0	0	0	1	1	U
[truncated: 27 more columns]
